# Supplementary material for: Efficient Physical Mixing of Small Amounts of Nanosilica Dispersion and Waterborne Polyurethane by Using Mild Stirring Conditions
Source: Polymers (Basel). 2022 Nov 25;14(23):5136. doi: 10.3390/polym14235136 (PMC9735813; doi:10.3390/polym14235136)
Supplement: Supplementary file 1 [file polymers-14-05136-s001.zip]

Archive with 1 entries (1 files):
- polymers-2040435-supplementary.pdf
